# Supplementary material for: A Flexible Capacitive Humidity Sensor Enabled by LIG-Anchored Synergistic GO-PEDOT:PSS-MXene Composite
Source: Materials (Basel). 2026 Jun 11;19(12):2537. doi: 10.3390/ma19122537 (PMC13303245; doi:10.3390/ma19122537)
Supplement: Supplementary file 1 [file materials-19-02537-s001.zip]

Archive with 1 entries (1 files):
- materials-4349801-supplementary.pdf
